# Supplementary material for: Cost of illness due to respiratory syncytial virus acute lower respiratory tract infection among infants hospitalized in Argentina
Source: BMC Public Health. 2024 Feb 10;24:427. doi: 10.1186/s12889-024-17878-3 (PMC10858556; doi:10.1186/s12889-024-17878-3)
Supplement: Supplementary file 1 — Additional file 1: Supplementary Table 1. Cost of acute RSV-ARLTI detailed by age groups. [file 12889_2024_17878_MOESM1_ESM.xlsx]

## Sheet: Suppl Table 1
Supplementary Table 1. Cost of acute RSV-ARLTI detailed by age groups.
	RSV-ARLTI (N=256)
Costs (mean, SD)	Total (n=256)	0-3 months (n=71)	3-6 months (n=103)	6-12 months (n=82)	p
Laboratory tests					0.0005
Median	5.75	6.50	3.50	5.75
Mean	13.24	21.77	10.19	9.69
CI95%	10.53-15.95	13.46-30.08	7.42-12.96	7.26-12.12
Medical staff					0.23
Median	358.23	358.23	358.23	255.88
Mean	383.15	433.89	373.14	351.78
CI95%	345.60-420.70	345.82-413.75	332.53-413.75	277.07-426.48
Drugs					0.31
Median	5.36	5.36	5.36	6.25
Mean	12.71	16.33	11.02	11.70
CI95%	9.82-15.60	8.71-23.95	7.20-14.84	7.67-15.74
Feeding*					0.786
Median	12.60	14.40	14.40	9
Mean	22.26	22.59	20.95	23.60
CI95%	19.03-25.48	17.20-27.99	16.45-25.45	16.52-30.69
Imaging diagnosis					0.132
Median	12.00	12.00	12.00	12.00
Mean	12.44	13.42	12.48	11.56
CI95%	11.74-13.15	11.33-15.50	11.74-13.21	10.69-12.43
Supplies					0.44
Median	1.56	1.56	1.56	1.56
Mean	4.60	5.13	4.36	4.43
CI95%	3.90-5.30	3.68-6.59	3.31-5.42	3.18-5.68
Oxygen					0.076
Median	40.38	47.11	40.38	26.92
Mean	49.52	58.43	47.82	43.93
CI95%	44.52-54.52	46.72-70.15	41.14-54.51	35.41-52.44
Facilities					0.087
Median	85.4	85.40	85.40	61.00
Mean	87.40	95.54	89.55	77.66
CI95%	81.06-93.74	82.93-108.14	79.95-99.14	66.22-89.10
Equipment					0.153
Median	1.1	1.1	1.1	1.1
Mean	2.47	3.73	2.17	1.77
CI95%	1.67-3.28	1.57-5.88	0.95-3.39	0.99-2.55
Total					0.133
Median	514.44	590.79	525.76	382.22
Mean	587.79	670.84	571.69	536.12
CI95%	535.25-640.33	549.84-791.83	510.02-633.35	434.63-637.60
*Patient and one parent
** Bedding and linens, maintenance and administrative expenses.
***Includes equipment for mechanical ventilation, vital signs monitor, saturometer, infusion pump, and diagnostic imaging equipment
